# Supplementary material for: A quantitative comparison of towed-camera and diver-camera transects for monitoring coral reefs
Source: PeerJ. 2021 Apr 14;9:e11090. doi: 10.7717/peerj.11090 (PMC8052974; doi:10.7717/peerj.11090)
Supplement: Supplemental Information 2 — Each row is a separate transect with columns specifying transect details followed by the percent cover of each of the coral taxa. [file peerj-09-11090-s002.csv]

	TRIP	method	Shoal	Habitat	site	TRANSECT_NO	mean_slope	mean_depth	sd_depth	total	n_images	percent_cover_total	Acropora branching	Acropora digitate and corymbose	Acropora tabulate	ASTREOPORA	Coral - no genus ID	DIPLOASTREA	Encrusting corals	Foliose corals	Fungiidae	ISOPORA	Merulinidae	MILLEPORA	PAVONA	Pocilloporidae	PORITES	Soft coral	Uncommon
1	trip6854	ltm	Clerke	Crest	RS2-1_3m	1	3.056432859	-3.587278857	0.194723683	250	50	43.6	0.4	10.4	1.6	0	0	0.4	14.4	0	0	6	4	1.6	1.6	2	1.2	0	0
2	trip6854	ltm	Clerke	Crest	RS2-1_3m	2	2.464390542	-4.020782551	0.215929333	255	51	49.8039215686274	0.784313725490196	8.62745098039216	0.392156862745098	0	0	0	18.8235294117647	0	0	12.156862745098	3.92156862745098	0.784313725490196	0	2.74509803921569	1.56862745098039	0	0
3	trip6854	ltm	Clerke	Crest	RS2-1_3m	3	3.030534928	-2.626168431	0.623245776	280	56	51.0714285714285	3.57142857142857	15	4.28571428571429	0	0	0	8.92857142857143	0	0	11.4285714285714	4.28571428571429	1.07142857142857	0.357142857142857	1.07142857142857	1.07142857142857	0	0
4	trip6854	ltm	Clerke	Lagoon bommie	C20_BT	1	2.924810236	-0.34397625	0.056077264	265	53	28.6792452830189	7.16981132075472	5.66037735849057	0	0.377358490566038	0	0	3.39622641509434	0	0.377358490566038	4.52830188679245	3.39622641509434	0.377358490566038	0	1.13207547169811	1.13207547169811	0	1.13207547169811
5	trip6854	ltm	Clerke	Lagoon bommie	C20_BT	2	16.58047805	-0.834496774	0.361120811	260	52	21.9230769230769	0.769230769230769	1.53846153846154	1.53846153846154	0.384615384615385	0	0	4.23076923076923	0	0	4.23076923076923	2.69230769230769	0.384615384615385	0	0.769230769230769	0.384615384615385	0.769230769230769	4.23076923076923
6	trip6854	ltm	Clerke	Lagoon bommie	C20_BT	3	7.726193096	-0.61476131	0.33576646	265	53	26.0377358490566	3.77358490566038	4.90566037735849	0.377358490566038	0.377358490566038	0	0	4.15094339622642	0.377358490566038	0.754716981132076	4.90566037735849	1.50943396226415	0.377358490566038	0	0.754716981132076	2.26415094339623	0.377358490566038	1.13207547169811
7	trip6854	ltm	Clerke	Lagoon floor	C20_BB	1	18.37444986	-3.386603314	0.560246844	335	67	31.3432835820895	22.3880597014925	0.298507462686567	0.298507462686567	0	0	0	3.28358208955224	3.28358208955224	0.895522388059702	0	0	0	0	0	0.298507462686567	0	0.597014925373134
8	trip6854	ltm	Clerke	Lagoon floor	C20_BB	2	15.54968235	-3.822336839	0.532712194	260	52	28.4615384615385	25.3846153846154	0	0	0	0	0	2.30769230769231	0	0	0	0	0	0	0	0	0.769230769230769	0
9	trip6854	ltm	Clerke	Lagoon floor	C20_BB	3	24.53738981	-5.854907432	0.530981106	265	53	24.5283018867924	18.4905660377358	0.377358490566038	0	0.377358490566038	0	0	3.0188679245283	1.13207547169811	1.13207547169811	0	0	0	0	0	0	0	0
10	trip6854	ltm	Clerke	Slope	RS2-1_6m	1	19.59955602	-9.782257115	2.406896456	250	50	64	8	12.4	0.4	0	0	0.4	17.2	0	0	10.8	4.4	4.8	0	4	0.4	1.2	0
11	trip6854	ltm	Clerke	Slope	RS2-1_6m	2	16.47105936	-6.220631731	0.368210715	255	51	56.4705882352941	5.88235294117647	9.41176470588235	1.56862745098039	0	0	0	18.0392156862745	0.392156862745098	0	2.35294117647059	4.70588235294118	1.56862745098039	0	6.27450980392157	1.56862745098039	3.92156862745098	0.784313725490196
12	trip6854	ltm	Clerke	Slope	RS2-1_6m	3	12.20026911	-8.066789423	0.596940707	250	50	68.8	3.2	15.6	3.6	0.4	0	0	22.4	0.4	0	5.2	5.6	4	0.4	5.6	2.4	0	0
13	trip6854	ltm	Clerke	Slope	RS2-1_6m	4	19.36872036	-8.010448298	0.605473884	255	51	59.2156862745097	0.784313725490196	10.5882352941176	2.35294117647059	0	0	0	18.4313725490196	0	0	7.05882352941176	5.88235294117647	0.784313725490196	0.392156862745098	5.49019607843137	5.09803921568627	2.35294117647059	0
14	trip6854	ltm	Clerke	Slope	RS2-1_6m	5	15.48625039	-8.070270909	0.424308518	265	53	62.2641509433962	2.64150943396226	12.0754716981132	3.0188679245283	0	0	0	15.0943396226415	0	0	5.28301886792453	3.77358490566038	7.16981132075472	0	9.43396226415094	3.39622641509434	0.377358490566038	0
15	trip6854	ltm	Imperieuse	Crest	RS3-1_3m	1	5.658826435	-4.93008367	0.411409582	255	51	65.8823529411764	3.13725490196078	6.27450980392157	2.35294117647059	0	0	0	18.4313725490196	0.392156862745098	0	5.88235294117647	4.31372549019608	3.52941176470588	0	4.70588235294118	11.7647058823529	3.13725490196078	1.96078431372549
16	trip6854	ltm	Imperieuse	Crest	RS3-1_3m	2	8.955872316	-4.478880982	0.507036258	255	51	42.7450980392156	0.392156862745098	4.70588235294118	1.56862745098039	0	0	0	11.7647058823529	0.392156862745098	0	2.35294117647059	5.49019607843137	3.92156862745098	0	3.13725490196078	2.74509803921569	4.31372549019608	1.96078431372549
17	trip6854	ltm	Imperieuse	Crest	RS3-1_3m	3	7.132990486	-3.644079096	0.480502754	265	53	52.8301886792453	2.64150943396226	5.66037735849057	4.90566037735849	0	0	0	9.43396226415094	1.13207547169811	0	6.79245283018868	7.92452830188679	4.15094339622642	0.377358490566038	1.88679245283019	5.66037735849057	0.754716981132076	1.50943396226415
18	trip6854	ltm	Imperieuse	Slope	RS3-1_6m	1	2.316353937	-7.551986689	0.147580512	270	54	56.2962962962963	1.11111111111111	8.51851851851852	5.92592592592593	0.37037037037037	0.37037037037037	5.55555555555556	16.6666666666667	0.740740740740741	0	4.44444444444444	4.44444444444444	2.22222222222222	0	3.7037037037037	1.85185185185185	0.37037037037037	0
19	trip6854	ltm	Imperieuse	Slope	RS3-1_6m	2	2.259753015	-6.92078703	0.288734248	265	53	49.0566037735849	0.377358490566038	3.0188679245283	1.50943396226415	0	0	0.377358490566038	21.1320754716981	0	0	3.39622641509434	2.26415094339623	6.79245283018868	0	4.90566037735849	4.15094339622642	0.754716981132076	0.377358490566038
20	trip6854	ltm	Imperieuse	Slope	RS3-1_6m	3	7.540616561	-6.646047184	0.643327997	260	52	58.4615384615384	3.84615384615385	9.23076923076923	5	0	0	0	16.9230769230769	1.15384615384615	0.384615384615385	4.23076923076923	3.07692307692308	3.07692307692308	0	5.76923076923077	4.61538461538462	0	1.15384615384615
21	trip6854	ltm	Imperieuse	Slope	RS3-1_6m	4	2.610033765	-8.044850482	0.251286629	260	52	53.8461538461539	3.46153846153846	8.07692307692308	5	0	0	0	13.0769230769231	0.384615384615385	0	7.30769230769231	6.53846153846154	0	1.15384615384615	6.15384615384615	1.92307692307692	0	0.769230769230769
22	trip6854	ltm	Imperieuse	Slope	RS3-1_6m	5	3.28488715	-7.317861493	0.147084677	265	53	61.1320754716981	4.90566037735849	7.92452830188679	5.66037735849057	0	0	0	18.4905660377358	0.754716981132076	0	6.0377358490566	6.79245283018868	3.77358490566038	0	3.39622641509434	2.64150943396226	0.377358490566038	0.377358490566038
23	trip6854	ltm	Mermaid	Crest	RS1-1_3m	1	14.11766533	-3.001587903	0.730373389	265	53	39.2452830188679	0	8.67924528301887	4.52830188679245	0	0	0	20.377358490566	0	0	0.377358490566038	2.26415094339623	0	0	1.13207547169811	1.88679245283019	0	0
24	trip6854	ltm	Mermaid	Crest	RS1-1_3m	2	33.99915628	-5.599919125	1.565266611	260	52	32.6923076923077	0	5.38461538461539	3.46153846153846	0	0	0.384615384615385	18.0769230769231	0	0	0.769230769230769	1.15384615384615	0	0.384615384615385	1.53846153846154	0.769230769230769	0.769230769230769	0
25	trip6854	ltm	Mermaid	Crest	RS1-1_3m	3	31.28274912	-5.938289851	1.00088239	265	53	48.3018867924528	0	7.54716981132075	9.05660377358491	0	0	0.377358490566038	15.4716981132075	0.377358490566038	0	0.377358490566038	5.66037735849057	4.90566037735849	0	3.0188679245283	0.754716981132076	0.377358490566038	0.377358490566038
26	trip6854	ltm	Mermaid	Lagoon bommie	M12_BT	1	4.276121454	-2.963000851	0.112628386	260	52	21.5384615384615	12.6923076923077	1.15384615384615	0	1.15384615384615	0	0	3.07692307692308	1.92307692307692	1.15384615384615	0	0.384615384615385	0	0	0	0	0	0
27	trip6854	ltm	Mermaid	Lagoon bommie	M12_BT	2	6.472218985	-3.608697609	0.290078861	265	53	21.8867924528302	13.2075471698113	0.377358490566038	0.377358490566038	0	0	0	4.52830188679245	0	1.13207547169811	0	0.754716981132076	0.754716981132076	0	0.377358490566038	0.377358490566038	0	0
28	trip6854	ltm	Mermaid	Lagoon bommie	M12_BT	3	16.7632998	-4.5099945	0.380244768	265	53	18.1132075471698	4.15094339622642	1.50943396226415	4.15094339622642	1.88679245283019	0	0	3.39622641509434	0	1.88679245283019	0	0	0	0	0	0.377358490566038	0	0.754716981132076
29	trip6854	ltm	Mermaid	Lagoon floor	M12_BB	1	21.28917792	-8.751653429	0.825089097	255	51	4.31372549019607	0.784313725490196	0.392156862745098	0	0	0	0	1.17647058823529	0	1.17647058823529	0	0.392156862745098	0	0	0	0	0	0.392156862745098
30	trip6854	ltm	Mermaid	Lagoon floor	M12_BB	2	23.04835886	-9.5042775	0.406428271	260	52	11.1538461538461	1.92307692307692	0.769230769230769	0	1.15384615384615	0	0	1.15384615384615	0	3.07692307692308	0	0	0.769230769230769	0	0	1.53846153846154	0.384615384615385	0.384615384615385
31	trip6854	ltm	Mermaid	Lagoon floor	M12_BB	3	22.25694017	-9.387723824	0.509963101	265	53	13.2075471698113	1.50943396226415	1.50943396226415	0	0.377358490566038	0	0	2.26415094339623	0	1.13207547169811	0	2.26415094339623	0	0	0	2.26415094339623	0	1.88679245283019
32	trip6854	ltm	Mermaid	Slope	RS1-1_6m	1	43.83284298	-8.479026119	2.828368114	265	53	44.9056603773585	0.377358490566038	1.88679245283019	9.43396226415094	0	0	1.13207547169811	16.9811320754717	0	0	0	5.66037735849057	2.64150943396226	0	3.0188679245283	0.754716981132076	2.64150943396226	0.377358490566038
33	trip6854	ltm	Mermaid	Slope	RS1-1_6m	2	43.12214202	-11.10268522	1.25866291	260	52	42.3076923076923	0	0.769230769230769	1.53846153846154	0	0	7.69230769230769	13.4615384615385	0	0	0	2.30769230769231	5	0	6.92307692307692	1.15384615384615	2.30769230769231	1.15384615384615
34	trip6854	ltm	Mermaid	Slope	RS1-1_6m	3	45.63498886	-9.843403077	0.858968059	260	52	46.9230769230769	0.384615384615385	2.69230769230769	5.38461538461539	0	0	2.69230769230769	16.5384615384615	0.384615384615385	0	0.769230769230769	5.76923076923077	3.84615384615385	0	3.46153846153846	1.53846153846154	3.07692307692308	0.384615384615385
35	trip6854	ltm	Mermaid	Slope	RS1-1_6m	4	38.60836363	-8.303495875	1.479687479	265	53	49.0566037735849	0	2.26415094339623	4.52830188679245	0	0	8.30188679245283	13.5849056603774	0.377358490566038	0	0	6.0377358490566	3.0188679245283	0	4.52830188679245	0.377358490566038	6.0377358490566	0
36	trip6854	ltm	Mermaid	Slope	RS1-1_6m	5	26.5572644	-6.080526375	1.491568569	265	53	46.4150943396226	0	2.26415094339623	4.52830188679245	0	0	2.26415094339623	17.3584905660377	0.754716981132076	0	1.13207547169811	1.13207547169811	6.41509433962264	0	4.15094339622642	1.88679245283019	4.15094339622642	0.377358490566038
37	trip6854	slowvid	Clerke	Crest	RS2-1_3m	1	3.056432859	-3.587278857	0.194723683	255	51	50.5882352941176	0.784313725490196	7.84313725490196	4.70588235294118	0	0	0.392156862745098	17.6470588235294	0	0	8.23529411764706	3.52941176470588	1.17647058823529	0	3.92156862745098	0.784313725490196	0.392156862745098	1.17647058823529
38	trip6854	slowvid	Clerke	Crest	RS2-1_3m	2	2.464390542	-4.020782551	0.215929333	260	52	49.9999999999999	1.92307692307692	4.23076923076923	1.92307692307692	0	0	0	18.8461538461538	0.384615384615385	0	7.69230769230769	5	1.92307692307692	0	3.84615384615385	4.23076923076923	0	0
39	trip6854	slowvid	Clerke	Crest	RS2-1_3m	3	3.030534928	-2.626168431	0.623245776	125	25	52	1.6	8.8	3.2	0	0	0	16	0	0	8	2.4	3.2	0	2.4	6.4	0	0
40	trip6854	slowvid	Clerke	Lagoon bommie	C20_BT	1	2.924810236	-0.34397625	0.056077264	65	13	24.6153846153846	0	9.23076923076923	0	0	0	0	4.61538461538462	0	0	7.69230769230769	1.53846153846154	0	0	0	0	0	1.53846153846154
41	trip6854	slowvid	Clerke	Lagoon bommie	C20_BT	2	16.58047805	-0.834496774	0.361120811	265	53	25.2830188679245	4.15094339622642	2.26415094339623	1.13207547169811	0	0	0.377358490566038	6.41509433962264	0.377358490566038	0.377358490566038	1.13207547169811	2.64150943396226	1.50943396226415	0	0.754716981132076	2.26415094339623	0	1.88679245283019
42	trip6854	slowvid	Clerke	Lagoon bommie	C20_BT	3	7.726193096	-0.61476131	0.33576646	210	42	25.7142857142857	8.57142857142857	0.476190476190476	0	0	0	0	6.19047619047619	1.9047619047619	0.476190476190476	2.85714285714286	1.42857142857143	0	0	0.476190476190476	1.9047619047619	0	1.42857142857143
43	trip6854	slowvid	Clerke	Lagoon floor	C20_BB	1	18.37444986	-3.386603314	0.560246844	335	67	24.7761194029851	21.1940298507463	0	0	0	0	0	1.49253731343284	1.19402985074627	0.298507462686567	0	0	0	0	0	0	0	0.597014925373134
44	trip6854	slowvid	Clerke	Lagoon floor	C20_BB	2	15.54968235	-3.822336839	0.532712194	290	58	31.0344827586207	29.3103448275862	0	0	0.344827586206897	0	0	0.689655172413793	0	0.344827586206897	0.344827586206897	0	0	0	0	0	0	0
45	trip6854	slowvid	Clerke	Lagoon floor	C20_BB	3	24.53738981	-5.854907432	0.530981106	305	61	23.2786885245901	18.6885245901639	0	0	0	0	0	1.31147540983607	0	1.63934426229508	0	0	0	0	1.31147540983607	0	0	0.327868852459016
46	trip6854	slowvid	Clerke	Slope	RS2-1_6m	1	19.59955602	-9.782257115	2.406896456	165	33	60.6060606060606	10.9090909090909	4.84848484848485	4.24242424242424	0	0	4.84848484848485	15.1515151515152	0	0	6.06060606060606	2.42424242424242	3.03030303030303	0.606060606060606	6.06060606060606	1.81818181818182	0	0.606060606060606
47	trip6854	slowvid	Clerke	Slope	RS2-1_6m	2	16.47105936	-6.220631731	0.368210715	240	48	60	4.58333333333333	10	5.41666666666667	0	0	0	14.5833333333333	0.833333333333333	0	6.66666666666667	7.91666666666667	4.16666666666667	0.416666666666667	2.5	2.08333333333333	0	0.833333333333333
48	trip6854	slowvid	Clerke	Slope	RS2-1_6m	3	12.20026911	-8.066789423	0.596940707	225	45	53.7777777777777	4.44444444444444	9.77777777777778	4.88888888888889	0	0	0.888888888888889	12.4444444444444	0	0	5.33333333333333	4.88888888888889	3.11111111111111	0	4	1.77777777777778	1.77777777777778	0.444444444444444
49	trip6854	slowvid	Clerke	Slope	RS2-1_6m	4	19.36872036	-8.010448298	0.605473884	155	31	55.4838709677419	0.645161290322581	10.3225806451613	4.51612903225806	0	0	0	16.7741935483871	0	0	5.80645161290323	4.51612903225806	3.2258064516129	0	3.87096774193548	4.51612903225806	0.645161290322581	0.645161290322581
50	trip6854	slowvid	Clerke	Slope	RS2-1_6m	5	15.48625039	-8.070270909	0.424308518	70	14	54.2857142857143	2.85714285714286	7.14285714285714	8.57142857142857	0	0	0	17.1428571428571	0	0	4.28571428571429	2.85714285714286	2.85714285714286	0	2.85714285714286	1.42857142857143	2.85714285714286	1.42857142857143
51	trip6854	slowvid	Imperieuse	Crest	RS3-1_3m	1	5.658826435	-4.93008367	0.411409582	220	44	49.5454545454546	2.72727272727273	5	2.72727272727273	0	0.454545454545455	0	10.4545454545455	0.454545454545455	0	4.54545454545455	3.18181818181818	2.27272727272727	0	5.90909090909091	7.72727272727273	4.09090909090909	0
52	trip6854	slowvid	Imperieuse	Crest	RS3-1_3m	2	8.955872316	-4.478880982	0.507036258	140	28	35.7142857142857	4.28571428571429	5.71428571428571	2.85714285714286	0	0	0	7.14285714285714	0	0	8.57142857142857	2.85714285714286	1.42857142857143	0	1.42857142857143	0.714285714285714	0.714285714285714	0
53	trip6854	slowvid	Imperieuse	Crest	RS3-1_3m	3	7.132990486	-3.644079096	0.480502754	150	30	37.3333333333334	0.666666666666667	9.33333333333333	1.33333333333333	0	0.666666666666667	0	10.6666666666667	0	0	2	2	3.33333333333333	0	0.666666666666667	5.33333333333333	0.666666666666667	0.666666666666667
54	trip6854	slowvid	Imperieuse	Slope	RS3-1_6m	1	2.316353937	-7.551986689	0.147580512	95	19	49.4736842105263	3.15789473684211	5.26315789473684	7.36842105263158	1.05263157894737	1.05263157894737	0	18.9473684210526	0	0	3.15789473684211	4.21052631578947	2.10526315789474	0	3.15789473684211	0	0	0
55	trip6854	slowvid	Imperieuse	Slope	RS3-1_6m	2	2.259753015	-6.92078703	0.288734248	130	26	50.7692307692308	0.769230769230769	2.30769230769231	1.53846153846154	0	0	2.30769230769231	19.2307692307692	0	0	6.15384615384615	3.84615384615385	2.30769230769231	0	4.61538461538462	6.15384615384615	1.53846153846154	0
56	trip6854	slowvid	Imperieuse	Slope	RS3-1_6m	3	7.540616561	-6.646047184	0.643327997	105	21	53.3333333333333	5.71428571428571	8.57142857142857	12.3809523809524	0	0	0	13.3333333333333	0	0	1.9047619047619	4.76190476190476	0.952380952380952	0	3.80952380952381	1.9047619047619	0	0
57	trip6854	slowvid	Imperieuse	Slope	RS3-1_6m	4	2.610033765	-8.044850482	0.251286629	115	23	58.2608695652174	5.21739130434783	6.95652173913043	7.82608695652174	0	0	0	14.7826086956522	0.869565217391304	0	5.21739130434783	6.95652173913043	0.869565217391304	0	6.95652173913043	2.60869565217391	0	0
58	trip6854	slowvid	Imperieuse	Slope	RS3-1_6m	5	3.28488715	-7.317861493	0.147084677	105	21	54.2857142857142	3.80952380952381	5.71428571428571	6.66666666666667	0	0	0	17.1428571428571	0	0	4.76190476190476	3.80952380952381	0	0	7.61904761904762	4.76190476190476	0	0
59	trip6854	slowvid	Mermaid	Crest	RS1-1_3m	1	14.11766533	-3.001587903	0.730373389	225	45	28.4444444444445	0.888888888888889	4.44444444444444	10.6666666666667	0	0	0	11.1111111111111	0	0	0	0.444444444444444	0	0	0	0.888888888888889	0	0
60	trip6854	slowvid	Mermaid	Crest	RS1-1_3m	2	33.99915628	-5.599919125	1.565266611	315	63	29.5238095238095	0.952380952380952	5.3968253968254	3.17460317460317	0	0	0.952380952380952	13.3333333333333	0	0	0	1.9047619047619	0.317460317460317	0	1.58730158730159	0.952380952380952	0.317460317460317	0.634920634920635
61	trip6854	slowvid	Mermaid	Crest	RS1-1_3m	3	31.28274912	-5.938289851	1.00088239	90	18	32.2222222222222	1.11111111111111	5.55555555555556	7.77777777777778	0	0	0	8.88888888888889	0	0	0	1.11111111111111	0	0	4.44444444444444	3.33333333333333	0	0
62	trip6854	slowvid	Mermaid	Lagoon bommie	M12_BT	1	4.276121454	-2.963000851	0.112628386	245	49	8.16326530612245	0.816326530612245	0.408163265306122	1.22448979591837	1.22448979591837	0	0	2.04081632653061	0	1.22448979591837	0	0.816326530612245	0	0	0	0	0	0.408163265306122
63	trip6854	slowvid	Mermaid	Lagoon bommie	M12_BT	2	6.472218985	-3.608697609	0.290078861	270	54	6.66666666666666	0	1.11111111111111	0.37037037037037	0.37037037037037	0	0	1.85185185185185	0	0.740740740740741	0	0.740740740740741	0.37037037037037	0	0	0	1.11111111111111	0
64	trip6854	slowvid	Mermaid	Lagoon bommie	M12_BT	3	16.7632998	-4.5099945	0.380244768	200	40	7	0	1	0	1	0	0	3	1	0	0	0	0	0	0	1	0	0
65	trip6854	slowvid	Mermaid	Lagoon floor	M12_BB	1	21.28917792	-8.751653429	0.825089097	185	37	14.0540540540541	6.48648648648649	1.62162162162162	0	1.08108108108108	0	0	1.08108108108108	0.540540540540541	1.62162162162162	0	0	0.540540540540541	0	0	0.540540540540541	0.540540540540541	0
66	trip6854	slowvid	Mermaid	Lagoon floor	M12_BB	2	23.04835886	-9.5042775	0.406428271	215	43	27.4418604651163	11.1627906976744	0.465116279069767	1.86046511627907	0.930232558139535	0	0	3.72093023255814	0.930232558139535	4.18604651162791	0	0	0.465116279069767	0	0.465116279069767	0.930232558139535	0.465116279069767	1.86046511627907
67	trip6854	slowvid	Mermaid	Lagoon floor	M12_BB	3	22.25694017	-9.387723824	0.509963101	200	40	20	9.5	1	2	2	0	0	2.5	0	1.5	0	0	0.5	0	0	0.5	0	0.5
68	trip6854	slowvid	Mermaid	Slope	RS1-1_6m	1	43.83284298	-8.479026119	2.828368114	145	29	32.4137931034483	0	8.27586206896552	7.58620689655172	0	0.689655172413793	0	9.6551724137931	0	0	0	1.37931034482759	0.689655172413793	0	0.689655172413793	0	3.44827586206897	0
69	trip6854	slowvid	Mermaid	Slope	RS1-1_6m	2	43.12214202	-11.10268522	1.25866291	155	31	29.6774193548387	0	3.87096774193548	1.29032258064516	0	1.29032258064516	0.645161290322581	7.09677419354839	0	0	0	0.645161290322581	5.80645161290323	0	3.87096774193548	3.2258064516129	1.93548387096774	0
70	trip6854	slowvid	Mermaid	Slope	RS1-1_6m	3	45.63498886	-9.843403077	0.858968059	160	32	35	0	3.125	9.375	0	0.625	0.625	9.375	0.625	0	0	0.625	3.75	0	1.25	0	5.625	0
71	trip6854	slowvid	Mermaid	Slope	RS1-1_6m	4	38.60836363	-8.303495875	1.479687479	135	27	27.4074074074074	0	1.48148148148148	3.7037037037037	0	1.48148148148148	1.48148148148148	8.88888888888889	0	0	1.48148148148148	0	0.740740740740741	0	2.96296296296296	0.740740740740741	4.44444444444444	0
72	trip6854	slowvid	Mermaid	Slope	RS1-1_6m	5	26.5572644	-6.080526375	1.491568569	105	21	26.6666666666667	0	0.952380952380952	0.952380952380952	0	0	0	8.57142857142857	0	0	0.952380952380952	0.952380952380952	4.76190476190476	0	6.66666666666667	0.952380952380952	1.9047619047619	0
73	trip7255	ltm	Clerke	Crest	RS2-1_3m	1	3.056432859	-3.587278857	0.194723683	250	50	43.6	2	10	0	0	0	0	10.8	0	0	11.6	4.4	2.4	0	1.6	0.4	0	0.4
74	trip7255	ltm	Clerke	Crest	RS2-1_3m	2	2.464390542	-4.020782551	0.215929333	250	50	54.4	1.2	13.2	0	0	0	0	18	0.8	0	13.2	3.2	0	0	3.6	1.2	0	0
75	trip7255	ltm	Clerke	Crest	RS2-1_3m	3	3.030534928	-2.626168431	0.623245776	250	50	55.2	4	16	0	0	0	0	11.2	0	0	11.2	3.2	2.4	0.8	2.8	3.2	0	0.4
76	trip7255	ltm	Clerke	Lagoon bommie	C20_BT	1	2.924810236	-0.34397625	0.056077264	100	20	36	2	12	0	0	0	0	15	0	1	6	0	0	0	0	0	0	0
77	trip7255	ltm	Clerke	Lagoon bommie	C20_BT	2	16.58047805	-0.834496774	0.361120811	100	20	25	7	6	2	0	0	0	3	0	0	5	0	0	0	1	0	0	1
78	trip7255	ltm	Clerke	Lagoon bommie	C20_BT	3	7.726193096	-0.61476131	0.33576646	100	20	22	5	1	0	0	0	0	12	0	1	1	2	0	0	0	0	0	0
79	trip7255	ltm	Clerke	Lagoon bommie	C20_BT	4	14.10841641	-1.29673368	0.681862028	95	19	21.0526315789474	6.31578947368421	5.26315789473684	0	0	0	0	6.31578947368421	0	1.05263157894737	1.05263157894737	0	0	0	0	1.05263157894737	0	0
80	trip7255	ltm	Clerke	Lagoon bommie	C20_BT	5	25.58904105	-2.378133411	1.482988683	100	20	22	5	7	0	0	0	0	6	0	0	3	1	0	0	0	0	0	0
81	trip7255	ltm	Clerke	Lagoon bommie	C20_BT	6	11.93512116	-1.094205185	0.605934443	100	20	36	8	9	0	0	0	0	8	0	1	2	3	0	0	1	2	2	0
82	trip7255	ltm	Clerke	Lagoon floor	C20_BB	1	18.37444986	-3.386603314	0.560246844	100	20	43	27	1	1	0	0	0	2	9	2	0	0	0	0	0	1	0	0
83	trip7255	ltm	Clerke	Lagoon floor	C20_BB	2	15.54968235	-3.822336839	0.532712194	100	20	34	22	0	0	2	0	0	4	0	1	0	1	0	0	0	0	0	4
84	trip7255	ltm	Clerke	Lagoon floor	C20_BB	3	24.53738981	-5.854907432	0.530981106	100	20	30	28	0	0	0	0	0	2	0	0	0	0	0	0	0	0	0	0
85	trip7255	ltm	Clerke	Lagoon floor	C20_BB	4	15.59604949	-3.02188699	0.833723191	100	20	26	18	0	1	0	0	0	6	1	0	0	0	0	0	0	0	0	0
86	trip7255	ltm	Clerke	Lagoon floor	C20_BB	5	11.64993906	-1.775602128	0.647039106	100	20	31	17	6	0	0	0	0	8	0	0	0	0	0	0	0	0	0	0
87	trip7255	ltm	Clerke	Lagoon floor	C20_BB	6	4.608741095	-3.605329455	0.117184259	73	15	23.2876712328767	19.1780821917808	0	0	0	0	0	0	0	1.36986301369863	0	1.36986301369863	0	0	1.36986301369863	0	0	0
88	trip7255	ltm	Clerke	Slope	RS2-1_6m	1	19.59955602	-9.782257115	2.406896456	250	50	62.4	6.8	10	0	0	0	1.2	6	0.8	0	8.8	9.6	7.6	0.4	6	1.2	2.8	1.2
89	trip7255	ltm	Clerke	Slope	RS2-1_6m	2	16.47105936	-6.220631731	0.368210715	250	50	60.4	9.6	15.2	0	0	0	0	10	1.2	0.4	2.4	10	3.2	0	6.4	0.8	1.2	0
90	trip7255	ltm	Clerke	Slope	RS2-1_6m	3	12.20026911	-8.066789423	0.596940707	250	50	58.8	6	18	3.2	0	0	0	8.4	0	0	8	5.2	2.4	0	5.2	1.6	0	0.8
91	trip7255	ltm	Clerke	Slope	RS2-1_6m	4	19.36872036	-8.010448298	0.605473884	250	50	56	0.8	19.2	0.4	0	0	0	12.8	0	0	6	9.6	0.4	0	3.6	2.8	0	0.4
92	trip7255	ltm	Clerke	Slope	RS2-1_6m	5	15.48625039	-8.070270909	0.424308518	250	50	61.2	4.4	10.4	1.6	0	0	0	7.6	0.4	0	4.4	7.2	14.4	0	6.8	4	0	0
93	trip7255	ltm	Imperieuse	Crest	RS3-1_3m	1	5.658826435	-4.93008367	0.411409582	225	45	59.5555555555556	4.44444444444444	12	1.77777777777778	0	0	0	7.55555555555556	0	0	4	5.33333333333333	3.55555555555556	0	2.22222222222222	5.33333333333333	12.8888888888889	0.444444444444444
94	trip7255	ltm	Imperieuse	Crest	RS3-1_3m	2	8.955872316	-4.478880982	0.507036258	250	50	51.6	4	11.6	0.8	0	0	0	8.8	0	0	5.6	5.6	3.2	0	4	3.6	4	0.4
95	trip7255	ltm	Imperieuse	Crest	RS3-1_3m	3	7.132990486	-3.644079096	0.480502754	250	50	46	4	11.2	0.4	0	0	0	5.6	0	0	10	4.8	1.6	0	2.8	4.4	1.2	0
96	trip7255	ltm	Imperieuse	Slope	RS3-1_6m	1	2.316353937	-7.551986689	0.147580512	240	48	53.75	1.25	14.5833333333333	0.416666666666667	0	0	2.5	11.25	0	0	5.83333333333333	6.25	4.58333333333333	0	2.5	3.33333333333333	1.25	0
97	trip7255	ltm	Imperieuse	Slope	RS3-1_6m	2	2.259753015	-6.92078703	0.288734248	235	47	54.0425531914894	2.12765957446809	9.78723404255319	1.27659574468085	0	0	0.851063829787234	14.468085106383	0	0	2.5531914893617	5.95744680851064	5.1063829787234	0	7.23404255319149	3.40425531914894	1.27659574468085	0
98	trip7255	ltm	Imperieuse	Slope	RS3-1_6m	3	7.540616561	-6.646047184	0.643327997	250	50	62	2.4	15.2	2.8	0	0	0	16.4	0.4	0	4.8	9.2	2.8	0	4.4	2.4	0	1.2
99	trip7255	ltm	Imperieuse	Slope	RS3-1_6m	4	2.610033765	-8.044850482	0.251286629	250	50	52.4	7.6	8.8	2.4	0	0	0	12.8	0	0	6.4	6.4	0.4	0	4.4	1.2	1.6	0.4
100	trip7255	ltm	Imperieuse	Slope	RS3-1_6m	5	3.28488715	-7.317861493	0.147084677	250	50	62.4	6	15.2	4.8	0	0	0	11.2	0.8	0	9.2	4.8	4.8	0	2	1.6	0.4	1.6
101	trip7255	ltm	Mermaid	Crest	RS1-1_3m	1	14.11766533	-3.001587903	0.730373389	250	50	32.4	0	9.6	2	0	0	0	14.4	0.4	0	0.8	3.6	0	0	1.2	0.4	0	0
102	trip7255	ltm	Mermaid	Crest	RS1-1_3m	2	33.99915628	-5.599919125	1.565266611	250	50	26.4	0.4	5.6	0	0	0	0	10	0	0	0.8	6.8	0	0	0	0	2.8	0
103	trip7255	ltm	Mermaid	Crest	RS1-1_3m	3	31.28274912	-5.938289851	1.00088239	250	50	42.8	0	6	0	0	0	0	20	0	0	0.8	7.2	6.4	0	1.6	0.4	0	0.4
104	trip7255	ltm	Mermaid	Lagoon bommie	M12_BT	1	4.276121454	-2.963000851	0.112628386	100	20	28	10	0	9	0	0	0	4	0	1	0	0	0	0	0	4	0	0
105	trip7255	ltm	Mermaid	Lagoon bommie	M12_BT	2	6.472218985	-3.608697609	0.290078861	100	20	28	6	4	13	0	0	0	3	0	0	0	0	1	0	0	1	0	0
106	trip7255	ltm	Mermaid	Lagoon bommie	M12_BT	3	16.7632998	-4.5099945	0.380244768	100	20	23	11	1	0	0	0	0	7	0	2	0	1	0	0	0	1	0	0
107	trip7255	ltm	Mermaid	Lagoon bommie	M12_BT	4	0	0	0	100	20	23	5	7	1	1	0	0	4	0	3	0	1	0	0	0	0	0	1
108	trip7255	ltm	Mermaid	Lagoon bommie	M12_BT	5	8.090776571	-3.463621	0.603657724	100	20	22	4	6	0	2	0	0	5	0	0	0	1	0	0	0	3	0	1
109	trip7255	ltm	Mermaid	Lagoon bommie	M12_BT	6	7.738911866	-2.9131725	0.148287136	100	20	9	0	3	1	1	0	0	0	0	3	0	0	0	0	0	1	0	0
110	trip7255	ltm	Mermaid	Lagoon floor	M12_BB	1	21.28917792	-8.751653429	0.825089097	95	19	7.36842105263158	0	0	5.26315789473684	1.05263157894737	0	0	0	0	1.05263157894737	0	0	0	0	0	0	0	0
111	trip7255	ltm	Mermaid	Lagoon floor	M12_BB	2	23.04835886	-9.5042775	0.406428271	100	20	21	2	6	0	0	0	0	4	1	3	0	3	0	0	0	1	0	1
112	trip7255	ltm	Mermaid	Lagoon floor	M12_BB	3	22.25694017	-9.387723824	0.509963101	100	20	12	0	0	0	0	0	0	2	0	5	0	0	0	0	0	0	5	0
113	trip7255	ltm	Mermaid	Lagoon floor	M12_BB	4	28.27711817	-10.18843933	0.736808993	100	20	13	4	0	0	0	0	0	2	0	5	0	1	0	0	0	1	0	0
114	trip7255	ltm	Mermaid	Lagoon floor	M12_BB	5	28.51488587	-10.69231484	0.63655129	100	20	14	4	0	10	0	0	0	0	0	0	0	0	0	0	0	0	0	0
115	trip7255	ltm	Mermaid	Lagoon floor	M12_BB	6	29.4396251	-10.48298459	0.919102866	100	20	13	3	6	3	0	0	0	1	0	0	0	0	0	0	0	0	0	0
116	trip7255	ltm	Mermaid	Slope	RS1-1_6m	1	43.83284298	-8.479026119	2.828368114	250	50	37.6	0	4.4	1.2	0	0	2.8	20	0	0	0	2.8	0.8	0	1.6	0.4	3.2	0.4
117	trip7255	ltm	Mermaid	Slope	RS1-1_6m	2	43.12214202	-11.10268522	1.25866291	250	50	35.6	0	1.2	0	0	0	10.8	13.6	0	0	0.4	2	1.2	0	5.2	0.4	0.8	0
118	trip7255	ltm	Mermaid	Slope	RS1-1_6m	3	45.63498886	-9.843403077	0.858968059	250	50	43.6	1.6	3.6	0	0	0	3.2	16.4	0	0	0	7.2	4.4	0	3.2	0.8	2.8	0.4
119	trip7255	ltm	Mermaid	Slope	RS1-1_6m	4	38.60836363	-8.303495875	1.479687479	250	50	37.2	1.2	0.4	0	0	0	10.8	8	0	0	0	4.4	5.6	0	2.8	0.8	3.2	0
120	trip7255	ltm	Mermaid	Slope	RS1-1_6m	5	26.5572644	-6.080526375	1.491568569	235	47	32.7659574468086	0	0.425531914893617	0	0	0	2.97872340425532	14.0425531914894	0.851063829787234	0.425531914893617	0	2.97872340425532	5.95744680851064	0	3.40425531914894	0.851063829787234	0.851063829787234	0
121	trip7255	slowvid	Clerke	Crest	RS2-1_3m	1	3.056432859	-3.587278857	0.194723683	510	102	50.1960784313726	1.96078431372549	6.47058823529412	2.94117647058824	0	0	0.196078431372549	16.6666666666667	0	0	9.41176470588235	4.11764705882353	1.56862745098039	0.196078431372549	3.13725490196078	2.54901960784314	0	0.980392156862745
122	trip7255	slowvid	Clerke	Crest	RS2-1_3m	2	2.464390542	-4.020782551	0.215929333	325	65	53.2307692307692	1.53846153846154	8	1.84615384615385	0	0.307692307692308	0	20.3076923076923	0.307692307692308	0	8.61538461538461	4	1.84615384615385	0.307692307692308	2.15384615384615	4	0	0
123	trip7255	slowvid	Clerke	Crest	RS2-1_3m	3	3.030534928	-2.626168431	0.623245776	320	64	55	5.9375	15.625	5.9375	0	0	0	8.4375	0.625	0	8.75	2.1875	1.25	0.9375	1.5625	3.125	0	0.625
124	trip7255	slowvid	Clerke	Lagoon bommie	C20_BT	1	2.924810236	-0.34397625	0.056077264	55	11	20	1.81818181818182	5.45454545454545	0	0	0	0	5.45454545454545	0	0	3.63636363636364	0	1.81818181818182	0	0	1.81818181818182	0	0
125	trip7255	slowvid	Clerke	Lagoon bommie	C20_BT	2	16.58047805	-0.834496774	0.361120811	260	52	18.4615384615385	3.46153846153846	1.53846153846154	0	0	0	0	5.76923076923077	0	0	2.30769230769231	1.92307692307692	0	0	0	0.769230769230769	0	2.69230769230769
126	trip7255	slowvid	Clerke	Lagoon bommie	C20_BT	3	7.726193096	-0.61476131	0.33576646	290	58	23.1034482758621	5.86206896551724	1.72413793103448	0.344827586206897	0	0	0	4.82758620689655	0	1.37931034482759	5.17241379310345	1.72413793103448	0.344827586206897	0	0.344827586206897	1.03448275862069	0	0.344827586206897
127	trip7255	slowvid	Clerke	Lagoon bommie	C20_BT	4	14.10841641	-1.29673368	0.681862028	255	51	25.4901960784313	10.9803921568627	4.31372549019608	0	0.392156862745098	0	0	3.92156862745098	0	0.392156862745098	2.35294117647059	2.74509803921569	0	0	0	0.392156862745098	0	0
128	trip7255	slowvid	Clerke	Lagoon bommie	C20_BT	5	25.58904105	-2.378133411	1.482988683	205	41	27.3170731707317	5.36585365853659	6.34146341463415	0	0	0	0	8.29268292682927	0	0.975609756097561	0.975609756097561	3.90243902439024	0	0	0	0	0	1.46341463414634
129	trip7255	slowvid	Clerke	Lagoon bommie	C20_BT	6	11.93512116	-1.094205185	0.605934443	335	67	25.9701492537313	6.26865671641791	3.88059701492537	0	0	0	0	8.05970149253731	0	0.298507462686567	3.88059701492537	1.7910447761194	0.298507462686567	0	0	1.49253731343284	0	0
130	trip7255	slowvid	Clerke	Lagoon floor	C20_BB	1	18.37444986	-3.386603314	0.560246844	165	33	19.3939393939394	18.1818181818182	0	0	0	0	0	0.606060606060606	0	0.606060606060606	0	0	0	0	0	0	0	0
131	trip7255	slowvid	Clerke	Lagoon floor	C20_BB	2	15.54968235	-3.822336839	0.532712194	275	55	30.1818181818182	21.8181818181818	0	0.363636363636364	0	0	0	1.09090909090909	6.18181818181818	0	0	0.363636363636364	0	0	0	0	0	0.363636363636364
132	trip7255	slowvid	Clerke	Lagoon floor	C20_BB	3	24.53738981	-5.854907432	0.530981106	335	67	33.731343283582	27.7611940298507	0	0.298507462686567	0	0	0	3.58208955223881	0	0	0	1.49253731343284	0	0	0.298507462686567	0	0	0.298507462686567
133	trip7255	slowvid	Clerke	Lagoon floor	C20_BB	4	15.59604949	-3.02188699	0.833723191	310	62	30.6451612903225	28.3870967741935	0	0	0	0	0	1.61290322580645	0.32258064516129	0	0	0.32258064516129	0	0	0	0	0	0
134	trip7255	slowvid	Clerke	Lagoon floor	C20_BB	5	11.64993906	-1.775602128	0.647039106	285	57	31.2280701754386	30.1754385964912	0.350877192982456	0	0	0	0	0	0	0.350877192982456	0	0	0	0	0.350877192982456	0	0	0
135	trip7255	slowvid	Clerke	Lagoon floor	C20_BB	6	4.608741095	-3.605329455	0.117184259	160	32	15.625	13.75	0	0	0	0	0	1.875	0	0	0	0	0	0	0	0	0	0
136	trip7255	slowvid	Clerke	Slope	RS2-1_6m	1	19.59955602	-9.782257115	2.406896456	370	74	52.7027027027027	11.0810810810811	3.24324324324324	10	0	1.89189189189189	1.35135135135135	7.56756756756757	0.27027027027027	0	7.56756756756757	2.97297297297297	3.78378378378378	0	2.16216216216216	0.540540540540541	0.27027027027027	0
137	trip7255	slowvid	Clerke	Slope	RS2-1_6m	2	16.47105936	-6.220631731	0.368210715	445	89	57.5280898876405	3.37078651685393	8.53932584269663	7.41573033707865	0	0.674157303370786	0.224719101123596	15.9550561797753	0	0	4.71910112359551	4.71910112359551	4.71910112359551	0	4.9438202247191	1.57303370786517	0	0.674157303370786
138	trip7255	slowvid	Clerke	Slope	RS2-1_6m	3	12.20026911	-8.066789423	0.596940707	430	86	60.6976744186047	10.6976744186047	8.83720930232558	6.74418604651163	0	0.465116279069767	0	12.3255813953488	0.930232558139535	0	8.6046511627907	3.25581395348837	2.09302325581395	0	4.88372093023256	0.465116279069767	0.465116279069767	0.930232558139535
139	trip7255	slowvid	Clerke	Slope	RS2-1_6m	4	19.36872036	-8.010448298	0.605473884	460	92	56.304347826087	3.04347826086957	8.47826086956522	5	0	0.869565217391304	0	14.7826086956522	0.652173913043478	0	6.08695652173913	7.60869565217391	2.60869565217391	0	5.21739130434783	0.869565217391304	0.217391304347826	0.869565217391304
140	trip7255	slowvid	Clerke	Slope	RS2-1_6m	5	15.48625039	-8.070270909	0.424308518	610	122	58.6885245901639	7.21311475409836	6.0655737704918	11.3114754098361	0	1.63934426229508	0	12.7868852459016	0	0	3.44262295081967	2.95081967213115	3.44262295081967	0	6.72131147540984	2.78688524590164	0.327868852459016	0
141	trip7255	slowvid	Imperieuse	Crest	RS3-1_3m	1	5.658826435	-4.93008367	0.411409582	300	60	59.3333333333333	2	8	3.33333333333333	0	0	1.33333333333333	14.3333333333333	0	0	5.33333333333333	3	1	0	4	5.66666666666667	10.3333333333333	1
142	trip7255	slowvid	Imperieuse	Crest	RS3-1_3m	2	8.955872316	-4.478880982	0.507036258	315	63	30.7936507936508	0.317460317460317	2.22222222222222	4.44444444444444	0	0	1.58730158730159	4.76190476190476	0	0	3.49206349206349	2.85714285714286	1.58730158730159	0.634920634920635	1.9047619047619	1.9047619047619	5.07936507936508	0
143	trip7255	slowvid	Imperieuse	Crest	RS3-1_3m	3	7.132990486	-3.644079096	0.480502754	245	49	24.8979591836735	1.22448979591837	5.30612244897959	3.26530612244898	0	0	0	3.6734693877551	0	0	3.6734693877551	2.44897959183673	2.04081632653061	0	0.408163265306122	0.816326530612245	1.22448979591837	0.816326530612245
144	trip7255	slowvid	Imperieuse	Slope	RS3-1_6m	1	2.316353937	-7.551986689	0.147580512	195	39	50.7692307692308	1.02564102564103	5.12820512820513	4.61538461538462	0	0.512820512820513	1.02564102564103	14.3589743589744	0.512820512820513	0	5.12820512820513	8.2051282051282	3.58974358974359	0.512820512820513	4.61538461538462	0.512820512820513	1.02564102564103	0
145	trip7255	slowvid	Imperieuse	Slope	RS3-1_6m	2	2.259753015	-6.92078703	0.288734248	360	72	49.7222222222223	0.277777777777778	8.05555555555556	6.94444444444444	0	0.277777777777778	1.94444444444444	15.5555555555556	0.555555555555556	0	3.33333333333333	3.05555555555556	1.11111111111111	0	5	2.77777777777778	0.833333333333333	0
146	trip7255	slowvid	Imperieuse	Slope	RS3-1_6m	3	7.540616561	-6.646047184	0.643327997	315	63	56.5079365079366	2.85714285714286	10.1587301587302	8.88888888888889	0	0	0	13.6507936507937	0	0	6.03174603174603	7.61904761904762	1.9047619047619	0	3.17460317460317	1.9047619047619	0.317460317460317	0
147	trip7255	slowvid	Imperieuse	Slope	RS3-1_6m	4	2.610033765	-8.044850482	0.251286629	280	56	49.6428571428571	5.71428571428571	8.57142857142857	4.28571428571429	0	0	0	10.7142857142857	0.357142857142857	0.357142857142857	5.71428571428571	4.64285714285714	1.78571428571429	0	3.21428571428571	1.78571428571429	1.42857142857143	1.07142857142857
148	trip7255	slowvid	Imperieuse	Slope	RS3-1_6m	5	3.28488715	-7.317861493	0.147084677	285	57	61.7543859649123	7.01754385964912	9.47368421052632	6.66666666666667	0.350877192982456	0	0	14.3859649122807	0	0	7.71929824561404	6.66666666666667	5.26315789473684	0	1.40350877192982	2.45614035087719	0.350877192982456	0
149	trip7255	slowvid	Mermaid	Crest	RS1-1_3m	1	14.11766533	-3.001587903	0.730373389	555	111	14.9549549549549	0	1.44144144144144	1.26126126126126	0	0	0	8.28828828828829	0	0	0.36036036036036	1.62162162162162	0.18018018018018	0.18018018018018	1.26126126126126	0.18018018018018	0.18018018018018	0
150	trip7255	slowvid	Mermaid	Crest	RS1-1_3m	2	33.99915628	-5.599919125	1.565266611	790	158	27.9746835443038	0.506329113924051	3.92405063291139	1.39240506329114	0	0.126582278481013	0.506329113924051	10.7594936708861	0.126582278481013	0	0.253164556962025	3.29113924050633	2.40506329113924	0	2.15189873417722	0.632911392405063	1.64556962025316	0.253164556962025
151	trip7255	slowvid	Mermaid	Crest	RS1-1_3m	3	31.28274912	-5.938289851	1.00088239	665	133	36.0902255639098	0.150375939849624	4.06015037593985	2.25563909774436	0	0.75187969924812	1.80451127819549	14.7368421052632	0.300751879699248	0	0.300751879699248	1.95488721804511	4.06015037593985	0	2.40601503759399	0.601503759398496	2.70676691729323	0
152	trip7255	slowvid	Mermaid	Lagoon bommie	M12_BT	1	4.276121454	-2.963000851	0.112628386	150	30	20	2.66666666666667	1.33333333333333	7.33333333333333	0	0	0	4	0	2	0	0	0	0.666666666666667	0	0	0	2
153	trip7255	slowvid	Mermaid	Lagoon bommie	M12_BT	2	6.472218985	-3.608697609	0.290078861	165	33	5.45454545454545	0	1.81818181818182	0.606060606060606	0	0	0	0.606060606060606	0	1.21212121212121	0	0	0	0	0	0	0	1.21212121212121
154	trip7255	slowvid	Mermaid	Lagoon bommie	M12_BT	3	16.7632998	-4.5099945	0.380244768	140	28	12.8571428571429	1.42857142857143	3.57142857142857	0	0.714285714285714	0	0	2.14285714285714	0	3.57142857142857	0	0	0	0	0	0	0	1.42857142857143
155	trip7255	slowvid	Mermaid	Lagoon bommie	M12_BT	5	8.090776571	-3.463621	0.603657724	330	66	6.96969696969697	3.33333333333333	0	0.303030303030303	0.606060606060606	0	0	0.909090909090909	0	0.303030303030303	0	0.909090909090909	0	0	0	0.303030303030303	0	0.303030303030303
156	trip7255	slowvid	Mermaid	Lagoon bommie	M12_BT	6	7.738911866	-2.9131725	0.148287136	80	16	16.25	1.25	2.5	6.25	0	0	0	3.75	0	1.25	0	0	0	0	0	0	0	1.25
157	trip7255	slowvid	Mermaid	Lagoon floor	M12_BB	1	21.28917792	-8.751653429	0.825089097	55	11	16.3636363636364	5.45454545454545	0	0	0	0	0	9.09090909090909	0	1.81818181818182	0	0	0	0	0	0	0	0
158	trip7255	slowvid	Mermaid	Lagoon floor	M12_BB	2	23.04835886	-9.5042775	0.406428271	70	14	14.2857142857143	1.42857142857143	1.42857142857143	0	0	0	0	4.28571428571429	1.42857142857143	4.28571428571429	0	0	0	0	0	0	0	1.42857142857143
159	trip7255	slowvid	Mermaid	Lagoon floor	M12_BB	3	22.25694017	-9.387723824	0.509963101	85	17	14.1176470588235	11.7647058823529	0	0	1.17647058823529	0	0	1.17647058823529	0	0	0	0	0	0	0	0	0	0
160	trip7255	slowvid	Mermaid	Lagoon floor	M12_BB	4	28.27711817	-10.18843933	0.736808993	50	10	12	2	4	0	0	0	0	2	0	2	0	0	0	0	0	2	0	0
161	trip7255	slowvid	Mermaid	Lagoon floor	M12_BB	5	28.51488587	-10.69231484	0.63655129	130	26	9.23076923076924	2.30769230769231	0	1.53846153846154	0	0	0	2.30769230769231	0	1.53846153846154	0	0	1.53846153846154	0	0	0	0	0
162	trip7255	slowvid	Mermaid	Lagoon floor	M12_BB	6	29.4396251	-10.48298459	0.919102866	190	38	19.4736842105263	3.15789473684211	0	8.94736842105263	0.526315789473684	0.526315789473684	0	4.21052631578947	0	1.05263157894737	0	0	0	0	1.05263157894737	0	0	0
163	trip7255	slowvid	Mermaid	Slope	RS1-1_6m	1	43.83284298	-8.479026119	2.828368114	430	86	25.3488372093023	0	1.3953488372093	0.930232558139535	0	0.232558139534884	0.697674418604651	6.74418604651163	0	0	0	3.02325581395349	1.62790697674419	0	3.02325581395349	0.930232558139535	6.74418604651163	0
164	trip7255	slowvid	Mermaid	Slope	RS1-1_6m	2	43.12214202	-11.10268522	1.25866291	300	60	28.3333333333333	0.333333333333333	0.333333333333333	0.333333333333333	0	0.333333333333333	8	3.66666666666667	1	0	0	0.333333333333333	1	0	2	0.666666666666667	10.3333333333333	0
165	trip7255	slowvid	Mermaid	Slope	RS1-1_6m	3	45.63498886	-9.843403077	0.858968059	230	46	34.7826086956522	0.869565217391304	2.17391304347826	3.04347826086957	0	0.434782608695652	2.17391304347826	9.56521739130435	0.869565217391304	0	0.434782608695652	1.73913043478261	4.34782608695652	0	3.04347826086957	0.869565217391304	4.34782608695652	0.869565217391304
166	trip7255	slowvid	Mermaid	Slope	RS1-1_6m	4	38.60836363	-8.303495875	1.479687479	210	42	22.8571428571429	0	0.476190476190476	0.952380952380952	0	0	4.28571428571429	5.71428571428571	0	0	0	6.66666666666667	0	0	1.42857142857143	1.42857142857143	1.9047619047619	0
167	trip7255	slowvid	Mermaid	Slope	RS1-1_6m	5	26.5572644	-6.080526375	1.491568569	235	47	13.6170212765957	0	0	0	0	0.425531914893617	0	8.51063829787234	0	0	0	1.27659574468085	1.27659574468085	0	0.851063829787234	0.425531914893617	0.425531914893617	0.425531914893617
