# Supplementary material for: A quantitative comparison of towed-camera and diver-camera transects for monitoring coral reefs
Source: PeerJ. 2021 Apr 14;9:e11090. doi: 10.7717/peerj.11090 (PMC8052974; doi:10.7717/peerj.11090)
Supplement: Supplemental Information 3 — Each row is a separate transect with columns specifying transect details followed by the percent cover of each of the benthic groups. [file peerj-09-11090-s003.csv]

	TRIP	method	Shoal	Habitat	site	TRANSECT_NO	n_images	mean_slope	mean_depth	sd_depth	total	Abiotic	Crustose coralline algae	Hard coral	Image quality	Indeterminate	Macroalgae	Other organisms	Soft coral	Sponge
1	trip6854	ltm	Clerke	Crest	RS2-1_3m	1	50	3.056432859	-3.587278857	0.194723683	250	1.2	46	43.6	0	1.6	6.4	0.8	0	0.4
2	trip6854	ltm	Clerke	Crest	RS2-1_3m	2	51	2.464390542	-4.020782551	0.215929333	255	1.96078431372549	42.3529411764706	49.8039215686275	0	0.392156862745098	4.70588235294118	0	0	0.784313725490196
3	trip6854	ltm	Clerke	Crest	RS2-1_3m	3	56	3.030534928	-2.626168431	0.623245776	280	1.78571428571429	32.5	51.0714285714286	8.21428571428571	1.42857142857143	3.57142857142857	1.07142857142857	0	0.357142857142857
4	trip6854	ltm	Clerke	Lagoon bommie	C20_BT	1	53	2.924810236	-0.34397625	0.056077264	265	3.0188679245283	65.2830188679245	28.6792452830189	0	0	2.26415094339623	0	0	0.754716981132076
5	trip6854	ltm	Clerke	Lagoon bommie	C20_BT	2	52	16.58047805	-0.834496774	0.361120811	260	1.53846153846154	73.8461538461539	21.1538461538462	0	0	2.30769230769231	0.384615384615385	0.769230769230769	0
6	trip6854	ltm	Clerke	Lagoon bommie	C20_BT	3	53	7.726193096	-0.61476131	0.33576646	265	3.0188679245283	66.4150943396226	25.6603773584906	0	0	3.0188679245283	1.13207547169811	0.377358490566038	0.377358490566038
7	trip6854	ltm	Clerke	Lagoon floor	C20_BB	1	67	18.37444986	-3.386603314	0.560246844	335	12.8358208955224	51.044776119403	31.3432835820896	2.98507462686567	0	0.895522388059702	0.298507462686567	0	0.597014925373134
8	trip6854	ltm	Clerke	Lagoon floor	C20_BB	2	52	15.54968235	-3.822336839	0.532712194	260	26.9230769230769	42.6923076923077	27.6923076923077	0	0	0.384615384615385	0	0.769230769230769	1.53846153846154
9	trip6854	ltm	Clerke	Lagoon floor	C20_BB	3	53	24.53738981	-5.854907432	0.530981106	265	34.7169811320755	39.622641509434	24.5283018867925	0	0	0.754716981132076	0	0	0.377358490566038
10	trip6854	ltm	Clerke	Slope	RS2-1_6m	1	50	19.59955602	-9.782257115	2.406896456	250	0.4	29.2	62.8	0	1.6	4	0.4	1.2	0.4
11	trip6854	ltm	Clerke	Slope	RS2-1_6m	2	51	16.47105936	-6.220631731	0.368210715	255	0.392156862745098	32.9411764705882	52.5490196078431	0	1.96078431372549	5.09803921568627	0.392156862745098	3.92156862745098	2.74509803921569
12	trip6854	ltm	Clerke	Slope	RS2-1_6m	3	50	12.20026911	-8.066789423	0.596940707	250	0.8	23.6	68.8	0	1.2	4.8	0	0	0.8
13	trip6854	ltm	Clerke	Slope	RS2-1_6m	4	51	19.36872036	-8.010448298	0.605473884	255	0.392156862745098	32.9411764705882	56.8627450980392	0	1.56862745098039	3.92156862745098	0	2.35294117647059	1.96078431372549
14	trip6854	ltm	Clerke	Slope	RS2-1_6m	5	53	15.48625039	-8.070270909	0.424308518	265	0	26.0377358490566	61.8867924528302	1.88679245283019	1.88679245283019	5.66037735849057	0.754716981132076	0.377358490566038	1.50943396226415
15	trip6854	ltm	Imperieuse	Crest	RS3-1_3m	1	51	5.658826435	-4.93008367	0.411409582	255	0	30.1960784313725	62.7450980392157	0.392156862745098	0.392156862745098	2.35294117647059	0.784313725490196	3.13725490196078	0
16	trip6854	ltm	Imperieuse	Crest	RS3-1_3m	2	51	8.955872316	-4.478880982	0.507036258	255	2.74509803921569	50.1960784313725	38.4313725490196	0.392156862745098	0.392156862745098	2.74509803921569	0.392156862745098	4.31372549019608	0.392156862745098
17	trip6854	ltm	Imperieuse	Crest	RS3-1_3m	3	53	7.132990486	-3.644079096	0.480502754	265	0.754716981132076	40.7547169811321	52.0754716981132	0	1.13207547169811	3.77358490566038	0.377358490566038	0.754716981132076	0.377358490566038
18	trip6854	ltm	Imperieuse	Slope	RS3-1_6m	1	54	2.316353937	-7.551986689	0.147580512	270	1.48148148148148	35.9259259259259	55.9259259259259	0	0.740740740740741	4.07407407407407	0.37037037037037	0.37037037037037	1.11111111111111
19	trip6854	ltm	Imperieuse	Slope	RS3-1_6m	2	53	2.259753015	-6.92078703	0.288734248	265	1.88679245283019	46.4150943396226	48.3018867924528	0	0	1.88679245283019	0.754716981132076	0.754716981132076	0
20	trip6854	ltm	Imperieuse	Slope	RS3-1_6m	3	52	7.540616561	-6.646047184	0.643327997	260	1.15384615384615	38.0769230769231	58.4615384615385	0	0	1.53846153846154	0	0	0.769230769230769
21	trip6854	ltm	Imperieuse	Slope	RS3-1_6m	4	52	2.610033765	-8.044850482	0.251286629	260	3.46153846153846	40	53.8461538461538	0	0.384615384615385	2.30769230769231	0	0	0
22	trip6854	ltm	Imperieuse	Slope	RS3-1_6m	5	53	3.28488715	-7.317861493	0.147084677	265	1.13207547169811	34.7169811320755	60.7547169811321	0	0.377358490566038	2.26415094339623	0.377358490566038	0.377358490566038	0
23	trip6854	ltm	Mermaid	Crest	RS1-1_3m	1	53	14.11766533	-3.001587903	0.730373389	265	0	54.7169811320755	39.2452830188679	0	0.754716981132076	4.52830188679245	0	0	0.754716981132076
24	trip6854	ltm	Mermaid	Crest	RS1-1_3m	2	52	33.99915628	-5.599919125	1.565266611	260	0	61.1538461538462	31.9230769230769	0.384615384615385	0.769230769230769	2.69230769230769	0	0.769230769230769	2.30769230769231
25	trip6854	ltm	Mermaid	Crest	RS1-1_3m	3	53	31.28274912	-5.938289851	1.00088239	265	0.377358490566038	45.2830188679245	47.9245283018868	0	0	4.90566037735849	0.377358490566038	0.377358490566038	0.754716981132076
26	trip6854	ltm	Mermaid	Lagoon bommie	M12_BT	1	52	4.276121454	-2.963000851	0.112628386	260	24.6153846153846	49.2307692307692	21.5384615384615	0	0.769230769230769	2.30769230769231	0.384615384615385	0	1.15384615384615
27	trip6854	ltm	Mermaid	Lagoon bommie	M12_BT	2	53	6.472218985	-3.608697609	0.290078861	265	27.5471698113208	46.0377358490566	21.8867924528302	0	0	4.15094339622642	0	0	0.377358490566038
28	trip6854	ltm	Mermaid	Lagoon bommie	M12_BT	3	53	16.7632998	-4.5099945	0.380244768	265	24.1509433962264	50.188679245283	18.1132075471698	0	0.377358490566038	3.39622641509434	0.377358490566038	0	3.39622641509434
29	trip6854	ltm	Mermaid	Lagoon floor	M12_BB	1	51	21.28917792	-8.751653429	0.825089097	255	19.2156862745098	62.7450980392157	4.31372549019608	0	0	9.41176470588235	2.35294117647059	0	1.96078431372549
30	trip6854	ltm	Mermaid	Lagoon floor	M12_BB	2	52	23.04835886	-9.5042775	0.406428271	260	4.23076923076923	65	10.7692307692308	0	0	16.5384615384615	1.15384615384615	0.384615384615385	1.92307692307692
31	trip6854	ltm	Mermaid	Lagoon floor	M12_BB	3	53	22.25694017	-9.387723824	0.509963101	265	22.2641509433962	50.9433962264151	13.2075471698113	0	0.377358490566038	9.05660377358491	2.26415094339623	0	1.88679245283019
32	trip6854	ltm	Mermaid	Slope	RS1-1_6m	1	53	43.83284298	-8.479026119	2.828368114	265	0	33.5849056603774	42.2641509433962	0	1.50943396226415	12.4528301886792	1.50943396226415	2.64150943396226	6.0377358490566
33	trip6854	ltm	Mermaid	Slope	RS1-1_6m	2	52	43.12214202	-11.10268522	1.25866291	260	0	41.1538461538462	40	0	1.92307692307692	10.3846153846154	0.769230769230769	2.30769230769231	3.46153846153846
34	trip6854	ltm	Mermaid	Slope	RS1-1_6m	3	52	45.63498886	-9.843403077	0.858968059	260	0	38.4615384615385	43.8461538461538	0	1.15384615384615	10.7692307692308	0.769230769230769	3.07692307692308	1.92307692307692
35	trip6854	ltm	Mermaid	Slope	RS1-1_6m	4	53	38.60836363	-8.303495875	1.479687479	265	0.377358490566038	36.9811320754717	43.0188679245283	0	0.754716981132076	7.54716981132075	1.13207547169811	6.0377358490566	4.15094339622642
36	trip6854	ltm	Mermaid	Slope	RS1-1_6m	5	53	26.5572644	-6.080526375	1.491568569	265	0.377358490566038	45.6603773584906	42.2641509433962	0	0.754716981132076	4.52830188679245	0.754716981132076	4.15094339622642	1.50943396226415
37	trip6854	slowvid	Clerke	Crest	RS2-1_3m	1	51	3.056432859	-3.587278857	0.194723683	255	0	47.0588235294118	50.1960784313725	0	0.784313725490196	0.784313725490196	0.392156862745098	0.392156862745098	0.392156862745098
38	trip6854	slowvid	Clerke	Crest	RS2-1_3m	2	52	2.464390542	-4.020782551	0.215929333	260	0.384615384615385	47.3076923076923	50	0	0.769230769230769	0.769230769230769	0.384615384615385	0	0.384615384615385
39	trip6854	slowvid	Clerke	Crest	RS2-1_3m	3	25	3.030534928	-2.626168431	0.623245776	125	1.6	40	52	0	4	0	0.8	0	1.6
40	trip6854	slowvid	Clerke	Lagoon bommie	C20_BT	1	13	2.924810236	-0.34397625	0.056077264	65	0	67.6923076923077	24.6153846153846	1.53846153846154	4.61538461538462	1.53846153846154	0	0	0
41	trip6854	slowvid	Clerke	Lagoon bommie	C20_BT	2	53	16.58047805	-0.834496774	0.361120811	265	1.13207547169811	68.3018867924528	25.2830188679245	0.377358490566038	3.0188679245283	1.13207547169811	0	0	0.754716981132076
42	trip6854	slowvid	Clerke	Lagoon bommie	C20_BT	3	42	7.726193096	-0.61476131	0.33576646	210	0.952380952380952	65.7142857142857	25.7142857142857	1.42857142857143	2.38095238095238	2.85714285714286	0.476190476190476	0	0.476190476190476
43	trip6854	slowvid	Clerke	Lagoon floor	C20_BB	1	67	18.37444986	-3.386603314	0.560246844	335	14.6268656716418	58.8059701492537	24.7761194029851	0	0.298507462686567	0	0	0	1.49253731343284
44	trip6854	slowvid	Clerke	Lagoon floor	C20_BB	2	58	15.54968235	-3.822336839	0.532712194	290	24.1379310344828	42.0689655172414	31.0344827586207	0.689655172413793	1.03448275862069	0.689655172413793	0	0	0.344827586206897
45	trip6854	slowvid	Clerke	Lagoon floor	C20_BB	3	61	24.53738981	-5.854907432	0.530981106	305	33.1147540983607	42.6229508196721	23.2786885245902	0	0.327868852459016	0.327868852459016	0.327868852459016	0	0
46	trip6854	slowvid	Clerke	Slope	RS2-1_6m	1	33	19.59955602	-9.782257115	2.406896456	165	0.606060606060606	32.1212121212121	60.6060606060606	0	4.84848484848485	1.21212121212121	0	0	0.606060606060606
47	trip6854	slowvid	Clerke	Slope	RS2-1_6m	2	48	16.47105936	-6.220631731	0.368210715	240	0.833333333333333	33.3333333333333	60	0	3.75	0.833333333333333	0.416666666666667	0	0.833333333333333
48	trip6854	slowvid	Clerke	Slope	RS2-1_6m	3	45	12.20026911	-8.066789423	0.596940707	225	0	35.5555555555556	52	0.444444444444444	6.22222222222222	1.33333333333333	0.888888888888889	1.77777777777778	1.77777777777778
49	trip6854	slowvid	Clerke	Slope	RS2-1_6m	4	31	19.36872036	-8.010448298	0.605473884	155	0.645161290322581	40	54.8387096774194	0	3.2258064516129	0	0	0.645161290322581	0.645161290322581
50	trip6854	slowvid	Clerke	Slope	RS2-1_6m	5	14	15.48625039	-8.070270909	0.424308518	70	0	40	51.4285714285714	0	2.85714285714286	2.85714285714286	0	2.85714285714286	0
51	trip6854	slowvid	Imperieuse	Crest	RS3-1_3m	1	44	5.658826435	-4.93008367	0.411409582	220	5	37.7272727272727	45.4545454545455	1.36363636363636	3.63636363636364	2.27272727272727	0	4.09090909090909	0.454545454545455
52	trip6854	slowvid	Imperieuse	Crest	RS3-1_3m	2	28	8.955872316	-4.478880982	0.507036258	140	7.85714285714286	48.5714285714286	35	0	5	2.14285714285714	0	0.714285714285714	0.714285714285714
53	trip6854	slowvid	Imperieuse	Crest	RS3-1_3m	3	30	7.132990486	-3.644079096	0.480502754	150	16	35.3333333333333	36.6666666666667	0	9.33333333333333	1.33333333333333	0	0.666666666666667	0.666666666666667
54	trip6854	slowvid	Imperieuse	Slope	RS3-1_6m	1	19	2.316353937	-7.551986689	0.147580512	95	2.10526315789474	44.2105263157895	49.4736842105263	0	2.10526315789474	0	1.05263157894737	0	1.05263157894737
55	trip6854	slowvid	Imperieuse	Slope	RS3-1_6m	2	26	2.259753015	-6.92078703	0.288734248	130	5.38461538461539	41.5384615384615	49.2307692307692	0	2.30769230769231	0	0	1.53846153846154	0
56	trip6854	slowvid	Imperieuse	Slope	RS3-1_6m	3	21	7.540616561	-6.646047184	0.643327997	105	0.952380952380952	43.8095238095238	53.3333333333333	0	0.952380952380952	0	0	0	0.952380952380952
57	trip6854	slowvid	Imperieuse	Slope	RS3-1_6m	4	23	2.610033765	-8.044850482	0.251286629	115	0.869565217391304	40	58.2608695652174	0	0	0	0	0	0.869565217391304
58	trip6854	slowvid	Imperieuse	Slope	RS3-1_6m	5	21	3.28488715	-7.317861493	0.147084677	105	0	43.8095238095238	54.2857142857143	0	1.9047619047619	0	0	0	0
59	trip6854	slowvid	Mermaid	Crest	RS1-1_3m	1	45	14.11766533	-3.001587903	0.730373389	225	1.33333333333333	57.3333333333333	28.4444444444444	0	11.5555555555556	1.33333333333333	0	0	0
60	trip6854	slowvid	Mermaid	Crest	RS1-1_3m	2	63	33.99915628	-5.599919125	1.565266611	315	3.49206349206349	53.968253968254	29.2063492063492	0	11.4285714285714	1.26984126984127	0.317460317460317	0.317460317460317	0
61	trip6854	slowvid	Mermaid	Crest	RS1-1_3m	3	18	31.28274912	-5.938289851	1.00088239	90	0	48.8888888888889	32.2222222222222	0	16.6666666666667	2.22222222222222	0	0	0
62	trip6854	slowvid	Mermaid	Lagoon bommie	M12_BT	1	49	4.276121454	-2.963000851	0.112628386	245	34.6938775510204	46.1224489795918	8.16326530612245	0	2.44897959183673	4.48979591836735	2.44897959183673	0	1.63265306122449
63	trip6854	slowvid	Mermaid	Lagoon bommie	M12_BT	2	54	6.472218985	-3.608697609	0.290078861	270	18.8888888888889	53.7037037037037	5.55555555555556	0	0.740740740740741	10	2.59259259259259	1.11111111111111	7.40740740740741
64	trip6854	slowvid	Mermaid	Lagoon bommie	M12_BT	3	40	16.7632998	-4.5099945	0.380244768	200	48	38	7	0	1	2	3	0	1
65	trip6854	slowvid	Mermaid	Lagoon floor	M12_BB	1	37	21.28917792	-8.751653429	0.825089097	185	41.6216216216216	38.3783783783784	13.5135135135135	0	0.540540540540541	2.16216216216216	0.540540540540541	0.540540540540541	2.7027027027027
66	trip6854	slowvid	Mermaid	Lagoon floor	M12_BB	2	43	23.04835886	-9.5042775	0.406428271	215	30.2325581395349	28.3720930232558	26.9767441860465	0	8.37209302325581	4.18604651162791	0	0.465116279069767	1.3953488372093
67	trip6854	slowvid	Mermaid	Lagoon floor	M12_BB	3	40	22.25694017	-9.387723824	0.509963101	200	40	26.5	20	0	8.5	2	0.5	0	2.5
68	trip6854	slowvid	Mermaid	Slope	RS1-1_6m	1	29	43.83284298	-8.479026119	2.828368114	145	0	25.5172413793103	28.9655172413793	0	42.0689655172414	0	0	3.44827586206897	0
69	trip6854	slowvid	Mermaid	Slope	RS1-1_6m	2	31	43.12214202	-11.10268522	1.25866291	155	0.645161290322581	35.4838709677419	27.741935483871	0	32.9032258064516	0.645161290322581	0.645161290322581	1.93548387096774	0
70	trip6854	slowvid	Mermaid	Slope	RS1-1_6m	3	32	45.63498886	-9.843403077	0.858968059	160	0	18.125	29.375	0	45.625	0.625	0	5.625	0.625
71	trip6854	slowvid	Mermaid	Slope	RS1-1_6m	4	27	38.60836363	-8.303495875	1.479687479	135	1.48148148148148	27.4074074074074	22.962962962963	0	43.7037037037037	0	0	4.44444444444444	0
72	trip6854	slowvid	Mermaid	Slope	RS1-1_6m	5	21	26.5572644	-6.080526375	1.491568569	105	8.57142857142857	35.2380952380952	24.7619047619048	1.9047619047619	23.8095238095238	1.9047619047619	0.952380952380952	1.9047619047619	0.952380952380952
73	trip7255	ltm	Clerke	Crest	RS2-1_3m	1	50	3.056432859	-3.587278857	0.194723683	250	0	54	43.6	0	0.4	0	1.2	0	0.8
74	trip7255	ltm	Clerke	Crest	RS2-1_3m	2	50	2.464390542	-4.020782551	0.215929333	250	2	41.6	54.4	0	0	0.8	0.8	0	0.4
75	trip7255	ltm	Clerke	Crest	RS2-1_3m	3	50	3.030534928	-2.626168431	0.623245776	250	2.8	40.8	55.2	0	0.4	0.8	0	0	0
76	trip7255	ltm	Clerke	Lagoon bommie	C20_BT	1	20	2.924810236	-0.34397625	0.056077264	100	0	61	36	0	0	2	1	0	0
77	trip7255	ltm	Clerke	Lagoon bommie	C20_BT	2	20	16.58047805	-0.834496774	0.361120811	100	0	75	25	0	0	0	0	0	0
78	trip7255	ltm	Clerke	Lagoon bommie	C20_BT	3	20	7.726193096	-0.61476131	0.33576646	100	2	75	22	0	0	0	0	0	1
79	trip7255	ltm	Clerke	Lagoon bommie	C20_BT	4	19	14.10841641	-1.29673368	0.681862028	95	5.26315789473684	73.6842105263158	21.0526315789474	0	0	0	0	0	0
80	trip7255	ltm	Clerke	Lagoon bommie	C20_BT	5	20	25.58904105	-2.378133411	1.482988683	100	0	78	22	0	0	0	0	0	0
81	trip7255	ltm	Clerke	Lagoon bommie	C20_BT	6	20	11.93512116	-1.094205185	0.605934443	100	1	63	34	0	0	0	0	2	0
82	trip7255	ltm	Clerke	Lagoon floor	C20_BB	1	20	18.37444986	-3.386603314	0.560246844	100	6	51	43	0	0	0	0	0	0
83	trip7255	ltm	Clerke	Lagoon floor	C20_BB	2	20	15.54968235	-3.822336839	0.532712194	100	15	49	34	0	0	0	1	0	1
84	trip7255	ltm	Clerke	Lagoon floor	C20_BB	3	20	24.53738981	-5.854907432	0.530981106	100	19	51	30	0	0	0	0	0	0
85	trip7255	ltm	Clerke	Lagoon floor	C20_BB	4	20	15.59604949	-3.02188699	0.833723191	100	19	51	26	0	0	1	0	0	3
86	trip7255	ltm	Clerke	Lagoon floor	C20_BB	5	20	11.64993906	-1.775602128	0.647039106	100	15	54	31	0	0	0	0	0	0
87	trip7255	ltm	Clerke	Lagoon floor	C20_BB	6	15	4.608741095	-3.605329455	0.117184259	73	9.58904109589041	58.9041095890411	23.2876712328767	1.36986301369863	0	0	0	0	6.84931506849315
88	trip7255	ltm	Clerke	Slope	RS2-1_6m	1	50	19.59955602	-9.782257115	2.406896456	250	0	31.6	59.6	0.8	3.2	1.6	0.4	2.8	0
89	trip7255	ltm	Clerke	Slope	RS2-1_6m	2	50	16.47105936	-6.220631731	0.368210715	250	0	38.4	59.2	0	0.8	0	0.4	1.2	0
90	trip7255	ltm	Clerke	Slope	RS2-1_6m	3	50	12.20026911	-8.066789423	0.596940707	250	0	40	58.8	0.4	0.8	0	0	0	0
91	trip7255	ltm	Clerke	Slope	RS2-1_6m	4	50	19.36872036	-8.010448298	0.605473884	250	0	41.2	56	2	0	0.8	0	0	0
92	trip7255	ltm	Clerke	Slope	RS2-1_6m	5	50	15.48625039	-8.070270909	0.424308518	250	0	37.6	61.2	0	0	0.8	0.4	0	0
93	trip7255	ltm	Imperieuse	Crest	RS3-1_3m	1	45	5.658826435	-4.93008367	0.411409582	225	0.888888888888889	38.6666666666667	46.6666666666667	0	0	0.444444444444444	0.444444444444444	12.8888888888889	0
94	trip7255	ltm	Imperieuse	Crest	RS3-1_3m	2	50	8.955872316	-4.478880982	0.507036258	250	0	46.4	47.6	0	0.8	0.8	0.4	4	0
95	trip7255	ltm	Imperieuse	Crest	RS3-1_3m	3	50	7.132990486	-3.644079096	0.480502754	250	2.8	49.6	44.8	0.4	0	0.8	0.4	1.2	0
96	trip7255	ltm	Imperieuse	Slope	RS3-1_6m	1	48	2.316353937	-7.551986689	0.147580512	240	0.833333333333333	44.5833333333333	52.5	0	0.833333333333333	0	0	1.25	0
97	trip7255	ltm	Imperieuse	Slope	RS3-1_6m	2	47	2.259753015	-6.92078703	0.288734248	235	2.5531914893617	41.7021276595745	52.7659574468085	0	0.425531914893617	0.851063829787234	0.425531914893617	1.27659574468085	0
98	trip7255	ltm	Imperieuse	Slope	RS3-1_6m	3	50	7.540616561	-6.646047184	0.643327997	250	0	35.2	62	0.4	0.8	1.6	0	0	0
99	trip7255	ltm	Imperieuse	Slope	RS3-1_6m	4	50	2.610033765	-8.044850482	0.251286629	250	0.8	45.6	50.8	0	1.2	0	0	1.6	0
100	trip7255	ltm	Imperieuse	Slope	RS3-1_6m	5	50	3.28488715	-7.317861493	0.147084677	250	0	36.8	62	0	0.4	0	0.4	0.4	0
101	trip7255	ltm	Mermaid	Crest	RS1-1_3m	1	50	14.11766533	-3.001587903	0.730373389	250	0	65.2	32.4	0	0.4	2	0	0	0
102	trip7255	ltm	Mermaid	Crest	RS1-1_3m	2	50	33.99915628	-5.599919125	1.565266611	250	0.4	69.2	23.6	0.4	0.4	2.8	0	2.8	0.4
103	trip7255	ltm	Mermaid	Crest	RS1-1_3m	3	50	31.28274912	-5.938289851	1.00088239	250	0	56	42.8	0.4	0.4	0.4	0	0	0
104	trip7255	ltm	Mermaid	Lagoon bommie	M12_BT	1	20	4.276121454	-2.963000851	0.112628386	100	18	54	28	0	0	0	0	0	0
105	trip7255	ltm	Mermaid	Lagoon bommie	M12_BT	2	20	6.472218985	-3.608697609	0.290078861	100	18	53	28	0	0	0	0	0	1
106	trip7255	ltm	Mermaid	Lagoon bommie	M12_BT	3	20	16.7632998	-4.5099945	0.380244768	100	28	49	23	0	0	0	0	0	0
107	trip7255	ltm	Mermaid	Lagoon bommie	M12_BT	4	20	0	0	0	100	10	65	23	0	0	1	1	0	0
108	trip7255	ltm	Mermaid	Lagoon bommie	M12_BT	5	20	8.090776571	-3.463621	0.603657724	100	25	53	22	0	0	0	0	0	0
109	trip7255	ltm	Mermaid	Lagoon bommie	M12_BT	6	20	7.738911866	-2.9131725	0.148287136	100	11	80	9	0	0	0	0	0	0
110	trip7255	ltm	Mermaid	Lagoon floor	M12_BB	1	19	21.28917792	-8.751653429	0.825089097	95	13.6842105263158	78.9473684210526	7.36842105263158	0	0	0	0	0	0
111	trip7255	ltm	Mermaid	Lagoon floor	M12_BB	2	20	23.04835886	-9.5042775	0.406428271	100	6	70	21	0	0	0	3	0	0
112	trip7255	ltm	Mermaid	Lagoon floor	M12_BB	3	20	22.25694017	-9.387723824	0.509963101	100	0	87	7	0	0	1	0	5	0
113	trip7255	ltm	Mermaid	Lagoon floor	M12_BB	4	20	28.27711817	-10.18843933	0.736808993	100	0	78	13	0	0	6	1	0	2
114	trip7255	ltm	Mermaid	Lagoon floor	M12_BB	5	20	28.51488587	-10.69231484	0.63655129	100	0	77	14	0	0	6	3	0	0
115	trip7255	ltm	Mermaid	Lagoon floor	M12_BB	6	20	29.4396251	-10.48298459	0.919102866	100	2	84	13	0	0	0	1	0	0
116	trip7255	ltm	Mermaid	Slope	RS1-1_6m	1	50	43.83284298	-8.479026119	2.828368114	250	0	55.6	34.4	0.4	1.2	2.4	0	3.2	2.8
117	trip7255	ltm	Mermaid	Slope	RS1-1_6m	2	50	43.12214202	-11.10268522	1.25866291	250	0	60	34.8	0	1.2	2.4	0	0.8	0.8
118	trip7255	ltm	Mermaid	Slope	RS1-1_6m	3	50	45.63498886	-9.843403077	0.858968059	250	0	51.6	40.8	0	0.4	2.8	0.8	2.8	0.8
119	trip7255	ltm	Mermaid	Slope	RS1-1_6m	4	50	38.60836363	-8.303495875	1.479687479	250	0	57.2	34	0	0	1.6	1.2	3.2	2.8
120	trip7255	ltm	Mermaid	Slope	RS1-1_6m	5	47	26.5572644	-6.080526375	1.491568569	235	5.1063829787234	59.1489361702128	31.9148936170213	0	0.425531914893617	2.5531914893617	0	0.851063829787234	0
121	trip7255	slowvid	Clerke	Crest	RS2-1_3m	1	102	3.056432859	-3.587278857	0.194723683	510	0.588235294117647	41.9607843137255	50.1960784313725	0	2.54901960784314	2.74509803921569	1.76470588235294	0	0.196078431372549
122	trip7255	slowvid	Clerke	Crest	RS2-1_3m	2	65	2.464390542	-4.020782551	0.215929333	325	2.76923076923077	34.4615384615385	53.2307692307692	1.23076923076923	5.53846153846154	2.15384615384615	0.307692307692308	0	0.307692307692308
123	trip7255	slowvid	Clerke	Crest	RS2-1_3m	3	64	3.030534928	-2.626168431	0.623245776	320	2.8125	31.5625	55	1.5625	6.25	1.875	0.9375	0	0
124	trip7255	slowvid	Clerke	Lagoon bommie	C20_BT	1	11	2.924810236	-0.34397625	0.056077264	55	3.63636363636364	47.2727272727273	20	0	25.4545454545455	3.63636363636364	0	0	0
125	trip7255	slowvid	Clerke	Lagoon bommie	C20_BT	2	52	16.58047805	-0.834496774	0.361120811	260	7.30769230769231	64.2307692307692	18.4615384615385	0	6.15384615384615	3.46153846153846	0	0	0.384615384615385
126	trip7255	slowvid	Clerke	Lagoon bommie	C20_BT	3	58	7.726193096	-0.61476131	0.33576646	290	3.79310344827586	62.0689655172414	23.1034482758621	0	8.96551724137931	1.72413793103448	0.344827586206897	0	0
127	trip7255	slowvid	Clerke	Lagoon bommie	C20_BT	4	51	14.10841641	-1.29673368	0.681862028	255	10.1960784313725	49.8039215686275	25.4901960784314	0	12.156862745098	1.96078431372549	0	0	0.392156862745098
128	trip7255	slowvid	Clerke	Lagoon bommie	C20_BT	5	41	25.58904105	-2.378133411	1.482988683	205	5.85365853658537	61.4634146341463	27.3170731707317	0	3.90243902439024	1.46341463414634	0	0	0
129	trip7255	slowvid	Clerke	Lagoon bommie	C20_BT	6	67	11.93512116	-1.094205185	0.605934443	335	5.67164179104478	60.2985074626866	25.9701492537313	0.895522388059702	4.17910447761194	2.6865671641791	0.298507462686567	0	0
130	trip7255	slowvid	Clerke	Lagoon floor	C20_BB	1	33	18.37444986	-3.386603314	0.560246844	165	15.1515151515152	44.2424242424242	19.3939393939394	12.1212121212121	4.24242424242424	0.606060606060606	0	0	4.24242424242424
131	trip7255	slowvid	Clerke	Lagoon floor	C20_BB	2	55	15.54968235	-3.822336839	0.532712194	275	20.3636363636364	33.0909090909091	30.1818181818182	5.45454545454545	7.63636363636364	0	0	0	3.27272727272727
132	trip7255	slowvid	Clerke	Lagoon floor	C20_BB	3	67	24.53738981	-5.854907432	0.530981106	335	30.7462686567164	16.1194029850746	33.7313432835821	7.46268656716418	11.044776119403	0	0	0	0.895522388059702
133	trip7255	slowvid	Clerke	Lagoon floor	C20_BB	4	62	15.59604949	-3.02188699	0.833723191	310	31.9354838709677	28.7096774193548	30.6451612903226	3.2258064516129	3.54838709677419	0.32258064516129	0	0	1.61290322580645
134	trip7255	slowvid	Clerke	Lagoon floor	C20_BB	5	57	11.64993906	-1.775602128	0.647039106	285	32.280701754386	22.1052631578947	31.2280701754386	7.01754385964912	7.01754385964912	0.350877192982456	0	0	0
135	trip7255	slowvid	Clerke	Lagoon floor	C20_BB	6	32	4.608741095	-3.605329455	0.117184259	160	50	13.75	15.625	12.5	8.125	0	0	0	0
136	trip7255	slowvid	Clerke	Slope	RS2-1_6m	1	74	19.59955602	-9.782257115	2.406896456	370	1.62162162162162	15.1351351351351	52.4324324324324	15.1351351351351	14.0540540540541	1.35135135135135	0	0.27027027027027	0
137	trip7255	slowvid	Clerke	Slope	RS2-1_6m	2	89	16.47105936	-6.220631731	0.368210715	445	1.57303370786517	28.0898876404494	57.5280898876404	3.14606741573034	6.96629213483146	2.24719101123596	0.224719101123596	0	0.224719101123596
138	trip7255	slowvid	Clerke	Slope	RS2-1_6m	3	86	12.20026911	-8.066789423	0.596940707	430	0.930232558139535	25.3488372093023	60.2325581395349	0	11.3953488372093	1.3953488372093	0.232558139534884	0.465116279069767	0
139	trip7255	slowvid	Clerke	Slope	RS2-1_6m	4	92	19.36872036	-8.010448298	0.605473884	460	1.95652173913044	29.5652173913043	56.0869565217391	1.08695652173913	7.60869565217391	3.26086956521739	0	0.217391304347826	0.217391304347826
140	trip7255	slowvid	Clerke	Slope	RS2-1_6m	5	122	15.48625039	-8.070270909	0.424308518	610	1.14754098360656	21.3114754098361	58.3606557377049	3.44262295081967	13.6065573770492	1.47540983606557	0.163934426229508	0.327868852459016	0.163934426229508
141	trip7255	slowvid	Imperieuse	Crest	RS3-1_3m	1	60	5.658826435	-4.93008367	0.411409582	300	4	27.6666666666667	49	0	2.66666666666667	5.33333333333333	0.333333333333333	10.3333333333333	0.666666666666667
142	trip7255	slowvid	Imperieuse	Crest	RS3-1_3m	2	63	8.955872316	-4.478880982	0.507036258	315	15.5555555555556	41.2698412698413	25.7142857142857	0	4.44444444444444	7.61904761904762	0.317460317460317	5.07936507936508	0
143	trip7255	slowvid	Imperieuse	Crest	RS3-1_3m	3	49	7.132990486	-3.644079096	0.480502754	245	16.734693877551	45.3061224489796	23.6734693877551	0	3.26530612244898	9.79591836734694	0	1.22448979591837	0
144	trip7255	slowvid	Imperieuse	Slope	RS3-1_6m	1	39	2.316353937	-7.551986689	0.147580512	195	4.1025641025641	41.025641025641	49.7435897435897	0	2.05128205128205	2.05128205128205	0	1.02564102564103	0
145	trip7255	slowvid	Imperieuse	Slope	RS3-1_6m	2	72	2.259753015	-6.92078703	0.288734248	360	3.88888888888889	36.3888888888889	48.8888888888889	2.77777777777778	3.88888888888889	2.77777777777778	0.277777777777778	0.833333333333333	0.277777777777778
146	trip7255	slowvid	Imperieuse	Slope	RS3-1_6m	3	63	7.540616561	-6.646047184	0.643327997	315	1.9047619047619	33.6507936507937	56.1904761904762	0	3.49206349206349	4.12698412698413	0.317460317460317	0.317460317460317	0
147	trip7255	slowvid	Imperieuse	Slope	RS3-1_6m	4	56	2.610033765	-8.044850482	0.251286629	280	1.42857142857143	39.6428571428571	48.2142857142857	0	2.5	4.28571428571429	1.78571428571429	1.42857142857143	0.714285714285714
148	trip7255	slowvid	Imperieuse	Slope	RS3-1_6m	5	57	3.28488715	-7.317861493	0.147084677	285	1.75438596491228	29.4736842105263	61.4035087719298	0	2.10526315789474	4.91228070175439	0	0.350877192982456	0
149	trip7255	slowvid	Mermaid	Crest	RS1-1_3m	1	111	14.11766533	-3.001587903	0.730373389	555	0	42.5225225225225	14.7747747747748	31.5315315315315	8.82882882882883	1.8018018018018	0.36036036036036	0.18018018018018	0
150	trip7255	slowvid	Mermaid	Crest	RS1-1_3m	2	158	33.99915628	-5.599919125	1.565266611	790	0.506329113924051	45.6962025316456	26.3291139240506	14.4303797468354	8.35443037974684	2.40506329113924	0.506329113924051	1.64556962025316	0.126582278481013
151	trip7255	slowvid	Mermaid	Crest	RS1-1_3m	3	133	31.28274912	-5.938289851	1.00088239	665	0.150375939849624	36.2406015037594	33.3834586466165	10.0751879699248	14.7368421052632	1.65413533834586	0.902255639097744	2.70676691729323	0.150375939849624
152	trip7255	slowvid	Mermaid	Lagoon bommie	M12_BT	1	30	4.276121454	-2.963000851	0.112628386	150	40	30	20	0	2	6	0.666666666666667	0	1.33333333333333
153	trip7255	slowvid	Mermaid	Lagoon bommie	M12_BT	2	33	6.472218985	-3.608697609	0.290078861	165	61.2121212121212	23.6363636363636	5.45454545454546	0	3.03030303030303	4.24242424242424	1.21212121212121	0	1.21212121212121
154	trip7255	slowvid	Mermaid	Lagoon bommie	M12_BT	3	28	16.7632998	-4.5099945	0.380244768	140	34.2857142857143	32.1428571428571	12.8571428571429	7.14285714285714	2.14285714285714	8.57142857142857	1.42857142857143	0	1.42857142857143
155	trip7255	slowvid	Mermaid	Lagoon bommie	M12_BT	5	66	8.090776571	-3.463621	0.603657724	330	60.3030303030303	24.5454545454545	6.96969696969697	0	1.81818181818182	5.45454545454545	0.606060606060606	0	0.303030303030303
156	trip7255	slowvid	Mermaid	Lagoon bommie	M12_BT	6	16	7.738911866	-2.9131725	0.148287136	80	63.75	18.75	16.25	0	1.25	0	0	0	0
157	trip7255	slowvid	Mermaid	Lagoon floor	M12_BB	1	11	21.28917792	-8.751653429	0.825089097	55	45.4545454545455	32.7272727272727	16.3636363636364	0	3.63636363636364	1.81818181818182	0	0	0
158	trip7255	slowvid	Mermaid	Lagoon floor	M12_BB	2	14	23.04835886	-9.5042775	0.406428271	70	57.1428571428571	15.7142857142857	14.2857142857143	0	8.57142857142857	0	0	0	4.28571428571429
159	trip7255	slowvid	Mermaid	Lagoon floor	M12_BB	3	17	22.25694017	-9.387723824	0.509963101	85	61.1764705882353	16.4705882352941	14.1176470588235	0	5.88235294117647	0	0	0	2.35294117647059
160	trip7255	slowvid	Mermaid	Lagoon floor	M12_BB	4	10	28.27711817	-10.18843933	0.736808993	50	50	16	12	20	0	0	2	0	0
161	trip7255	slowvid	Mermaid	Lagoon floor	M12_BB	5	26	28.51488587	-10.69231484	0.63655129	130	43.0769230769231	9.23076923076923	9.23076923076923	30.7692307692308	4.61538461538462	1.53846153846154	0	0	1.53846153846154
162	trip7255	slowvid	Mermaid	Lagoon floor	M12_BB	6	38	29.4396251	-10.48298459	0.919102866	190	33.1578947368421	12.1052631578947	19.4736842105263	21.0526315789474	9.47368421052632	2.10526315789474	2.10526315789474	0	0.526315789473684
163	trip7255	slowvid	Mermaid	Slope	RS1-1_6m	1	86	43.83284298	-8.479026119	2.828368114	430	0.232558139534884	18.8372093023256	18.6046511627907	31.8604651162791	23.2558139534884	0.232558139534884	0	6.74418604651163	0.232558139534884
164	trip7255	slowvid	Mermaid	Slope	RS1-1_6m	2	60	43.12214202	-11.10268522	1.25866291	300	2	16.3333333333333	18	30.3333333333333	22.3333333333333	0	0	10.3333333333333	0.666666666666667
165	trip7255	slowvid	Mermaid	Slope	RS1-1_6m	3	46	45.63498886	-9.843403077	0.858968059	230	0.869565217391304	29.1304347826087	30.4347826086957	4.34782608695652	28.695652173913	1.30434782608696	0.434782608695652	4.34782608695652	0.434782608695652
166	trip7255	slowvid	Mermaid	Slope	RS1-1_6m	4	42	38.60836363	-8.303495875	1.479687479	210	0	35.7142857142857	20.952380952381	26.1904761904762	13.3333333333333	0.476190476190476	0	1.9047619047619	1.42857142857143
167	trip7255	slowvid	Mermaid	Slope	RS1-1_6m	5	47	26.5572644	-6.080526375	1.491568569	235	0.425531914893617	35.7446808510638	13.1914893617021	31.9148936170213	17.8723404255319	0.425531914893617	0	0.425531914893617	0
